# Supplementary material for: Geographic disparities and temporal changes of COVID-19 hospitalization risks in North Dakota
Source: Front Public Health. 2023 Mar 16;11:1062177. doi: 10.3389/fpubh.2023.1062177 (PMC10061029; doi:10.3389/fpubh.2023.1062177)
Supplement: Supplementary file 1 [file Data_Sheet_1.CSV]

FIPS	County_id	County	Population_2016-20 avg	Mar_July_2020	Aug_Dec_2020	Jan_July_2021	Aug_sept_2021
38001	1	Adams County, North Dakota	2271	0	8	2	4
38003	3	Barnes County, North Dakota	10592	1	38	4	4
38005	5	Benson County, North Dakota	6860	10	53	8	4
38007	7	Billings County, North Dakota	886	0	0	0	1
38009	9	Bottineau County, North Dakota	6418	2	36	4	4
38011	11	Bowman County, North Dakota	3091	0	19	4	1
38013	13	Burke County, North Dakota	2142	2	7	3	0
38015	15	Burleigh County, North Dakota	95509	68	451	110	168
38017	17	Cass County, North Dakota	179937	162	379	128	111
38019	19	Cavalier County, North Dakota	3769	2	18	0	2
38021	21	Dickey County, North Dakota	4857	1	31	5	0
38023	23	Divide County, North Dakota	2289	0	4	3	1
38025	25	Dunn County, North Dakota	4362	2	22	5	4
38027	27	Eddy County, North Dakota	2262	0	21	3	1
38029	29	Emmons County, North Dakota	3262	1	38	12	13
38031	31	Foster County, North Dakota	3231	0	18	0	1
38033	33	Golden Valley County, North Dakota	1796	1	11	6	3
38035	35	Grand Forks County, North Dakota	70243	19	229	43	38
38037	37	Grant County, North Dakota	2318	2	22	5	6
38039	39	Griggs County, North Dakota	2314	2	13	1	0
38041	41	Hettinger County, North Dakota	2510	0	14	6	2
38043	43	Kidder County, North Dakota	2468	0	35	2	1
38045	45	LaMoure County, North Dakota	4225	1	20	6	0
38047	47	Logan County, North Dakota	1743	0	17	2	2
38049	49	McHenry County, North Dakota	5825	4	27	3	4
38051	51	McIntosh County, North Dakota	2535	4	26	2	3
38053	53	McKenzie County, North Dakota	13836	7	36	21	22
38055	55	McLean County, North Dakota	9531	1	59	11	11
38057	57	Mercer County, North Dakota	8359	1	37	7	13
38059	59	Morton County, North Dakota	31118	15	199	38	51
38061	61	Mountrail County, North Dakota	10348	14	47	8	9
38063	63	Nelson County, North Dakota	2864	1	21	0	5
38065	65	Oliver County, North Dakota	1962	1	5	0	3
38067	67	Pembina County, North Dakota	6850	1	37	4	8
38069	69	Pierce County, North Dakota	4061	1	22	1	1
38071	71	Ramsey County, North Dakota	11521	5	42	14	11
38073	73	Ransom County, North Dakota	5258	2	21	1	4
38075	75	Renville County, North Dakota	2387	0	8	2	1
38077	77	Richland County, North Dakota	16245	8	50	12	8
38079	79	Rolette County, North Dakota	14437	2	104	16	15
38081	81	Sargent County, North Dakota	3899	0	22	1	2
38083	83	Sheridan County, North Dakota	1289	1	7	1	1
38085	85	Sioux County, North Dakota	4339	13	45	7	6
38087	87	Slope County, North Dakota	788	0	0	0	1
38089	89	Stark County, North Dakota	31164	13	126	29	48
38091	91	Steele County, North Dakota	1817	1	4	3	2
38093	93	Stutsman County, North Dakota	20879	5	74	7	14
38095	95	Towner County, North Dakota	2191	1	17	5	0
38097	97	Traill County, North Dakota	7999	1	35	1	4
38099	99	Walsh County, North Dakota	10642	3	68	13	4
38101	101	Ward County, North Dakota	68962	14	297	56	55
38103	103	Wells County, North Dakota	3889	2	24	2	6
38105	105	Williams County, North Dakota	36044	7	157	53	50
